# Supplementary material for: Dynamic Ensemble Learning with Transfer Learning for Fatigue Performance Prediction in Ni-Based Superalloys
Source: Materials (Basel). 2026 Jun 2;19(11):2371. doi: 10.3390/ma19112371 (PMC13258454; doi:10.3390/ma19112371)
Supplement: Supplementary file 1 [file materials-19-02371-s001.zip]

Archive with 1 entries (1 files):
- materials-4221296-supplementary.pdf
